# Supplementary material for: Permanent Canine Impaction: A Systematic Review of Incidence, Distribution, and Etiology
Source: Medicina (Kaunas). 2026 Apr 2;62(4):681. doi: 10.3390/medicina62040681 (PMC13118162; doi:10.3390/medicina62040681)
Supplement: Supplementary file 1 [file medicina-62-00681-s001.zip]

Archive with 2 entries (2 files):
- medicina-4210328-supplementary.pdf
- medicina-4210328.pdf
